# Supplementary material for: Lipid Nanoparticles Loaded with Farnesol or Geraniol to Enhance the Susceptibility of E. coli MCR-1 to Colistin
Source: Pharmaceutics. 2021 Nov 3;13(11):1849. doi: 10.3390/pharmaceutics13111849 (PMC8625850; doi:10.3390/pharmaceutics13111849)
Supplement: Supplementary file 1 [file pharmaceutics-13-01849-s001.zip]

Archive with 1 entries (1 files):
- pharmaceutics-1405482-supplementary.pdf
